# Supplementary material for: Clusters of Comorbidities in Multiple Sclerosis and Their Influence on Healthcare Resource Usage
Source: Eur J Neurol. 2025 Nov 5;32(11):e70386. doi: 10.1111/ene.70386 (PMC12587307; doi:10.1111/ene.70386)
Supplement: Supplementary file 1 — Data S1: ene70386‐sup‐0001‐Samplecode.R. [file ENE-32-e70386-s001.R]

#Prepare the data----
library(dplyr)
library(hablar)
library(cluster)
library(clusteval)
library(VarSelLCM)
library(poLCA)
library(reshape2)
library(ggplot2)

#The data should be formatted as follows:  

# One row for every subject, with an ID column 
# One column for every comorbidity to study (C1, C2, C3, ... Cn), with values of 1 if the comorbidity is present and 0 if it is absent. These values must be factors. 

# Create a sample data frame (or import your own)
df <- data.frame(
                    ID = 1:7,
                    C1 = c(0, 1, 0, 0, 1),
                    C2 = c(0, 0, 1, 0, 1),
                    C3 = c(0, 0, 0, 0, 1),
                    C4 = c(0, 1, 0, 0, 1),
                    C5 = c(1, 0, 1, 0, 1),
                    C6 = c(0, 0, 0, 0, 1),
                    C7 = c(0, 0, 0, 0, 0),
                    C8 = c(0, 1, 1, 0, 1),
                    C9 = c(1, 0, 0, 0, 1),
                    OtherColums = c("A", "B", "C", "D", "E") #Can be as many variables as needed
)


#Select only the ID and comorbidity variables, and filter out those subjects without any comorbidity 

data <-df%>%
                                                
    mutate(any_comorbidity=as.integer(if_any(starts_with("C"),~.==1)))%>%   # Create a variable that shows all the subjects with at least one comorbidity             
    filter(any_comorbidity==1)%>%                                           # Filter only those subjects with at least one comorbidity  
    convert(fct(starts_with("C")))%>%                                                     # convert the comorbidity variable to factor 
    dplyr::select(starts_with("C"))                                               # Select only the comorbidity variables


# Format data for the clustering evaluation 
data <- as.data.frame(haven::zap_labels(data)) 


# Select the number of clusters----
## Define the LCCAselection function----

LCCAselection <- function(data) {
    for (j in 1:ncol(data)) {
        if (identical(class(data[, j]), "factor") == FALSE)
            stop('non-factor column(s) in the data')
    }
    mydaisy <- daisy(data)
    result <- data.frame(matrix(nrow = 10, ncol = 4))
    colnames(result) <- c("Model", "BIC", "ICL", "ASW")
    clustfun <- function(i) {
        clust <- VarSelCluster(data, gvals = i, vbleSelec = FALSE)
        result[i, 1] <<- i
        result[i, 2] <<- -2 * clust@criteria@BIC
        result[i, 3] <<- clust@criteria@ICL
        result[i, 4] <<- summary(silhouette(clust@partitions@zMAP, dist = mydaisy))[4]
    }
    lapply(1:10, clustfun)
    result$Model <- as.factor(result$Model)
    result$BIC <- round(result$BIC, 2)
    result$ICL <- round(result$ICL, 2)
    result$ASW <- round(as.numeric(result$ASW), 2)
    mm <- melt(subset(result, select = c(Model, BIC, ASW, ICL)), id.var = "Model")
    plt <- ggplot(mm, aes(x = Model, y = value, group = 1)) +
        facet_grid(variable ~ ., scales = "free_y") +
        geom_line(aes(color = variable), lwd = 1) +
        theme(legend.position = "bottom") +
        geom_vline(aes(xintercept = which.min(result$ICL), linetype = "min ICL"), size = 0.7) +
        geom_vline(aes(xintercept = which.min(result$BIC), linetype = "min BIC"), size = 0.7) +
        geom_vline(aes(xintercept = which.max(result$ASW), linetype = "max ASW"), size = 0.7) +
        guides(colour = F) +
        scale_linetype_manual(
            name = "Index",
            values = c("min ICL" = "dotdash", "min BIC" = "dotted", "max ASW" = "dashed"))
    print(plt)
    return(result)
}
## LCCAselection for dataset----

set.seed(2343254)
SelectP <- LCCAselection(data) #This will give a plot showing the values of BIC, ICL and ASW for clustering options 2 through 10


# Get models for the number of clusters identified from the results above (below, for our example, 2 and 10)----
set.seed(1234)

modP2 <- VarSelCluster(data, gvals = 2, vbleSelec = FALSE)
modP10 <- VarSelCluster(data, gvals = 10, vbleSelec = FALSE)


# Validation of the clusters----
##Functions you will need----
cluster_similarity <- function(labels1, labels2, similarity = "adjusted_rand") {
    similarity <- match.arg(similarity, similarity_methods()$method)
    similarity_fun <- match.fun(similarity)
    similarity_fun(labels1, labels2)
}

similarity_methods <- function() {
    similarity_summary <- rbind.data.frame(
        c("adjusted_rand", "Adjusted Rand"),
        c("dice", "Dice"),
        c("fowlkes_mallows", "Fowlkes-Mallows"),
        c("jaccard", "Jaccard"),
        c("phi", "Phi"),
        c("rand", "Rand"),
        c("rogers_tanimoto", "Rogers-Tanimoto"),
        c("russel_rao", "Russel-Rao"),
        c("sokal_sneath", "Sokal-Sneath")
    )
    colnames(similarity_summary) <- c('method', 'name')
    similarity_summary$method <- as.character(similarity_summary$method)
    similarity_summary$name <- as.character(similarity_summary$name)
    
    similarity_summary
}

valfunc <- function(data, k, n){
    resval <- data.frame(matrix(nrow = n, ncol = 2))
    colnames(resval) <- c("ARI", "Jaccard")
    mod <- VarSelCluster(data, gvals = k, vbleSelec = FALSE)
    fun <- function(i){
        bsampN <- sample(nrow(data),replace=TRUE)
        dataN <- data[bsampN, ]
        modN <- VarSelCluster(dataN, gvals = k, vbleSelec = FALSE)
        partN <- VarSelLCM::predict(mod, dataN, type = "partition")
        arival <- ARI(partN, modN@partitions@zMAP)
        jcval <- cluster_similarity(
            partN,
            modN@partitions@zMAP,
            similarity = "jaccard")
        resval[i, 1] <<- arival
        resval[i, 2] <<- jcval
    }
    lapply(1:n, fun)
    return(colMeans(resval))
}

## Assess the stability of the clusters (this takes a whule to run, depending on the size of the dataset)----

set.seed(12300) 
small_sample <- dplyr::sample_n(data, 1)
excl <- rep(FALSE, ncol(small_sample))
while(!all(excl)){   # until all columns are excluded (levels covered)
    # find a new row in which non-excluded columns are different from those in the first row
    new_row <- dplyr::sample_n(data, 1)
    while(all(small_sample[1, !excl] == new_row[!excl])){
        new_row <- dplyr::sample_n(data, 1)
    }
    small_sample <- rbind(small_sample, new_row) # update the small sample
    # update the excluded
    new_excl <- small_sample[1, ] != new_row
    excl <- excl|new_excl
}
dataWO <- anti_join(data, small_sample)

## use the new version of the function. This function will run the bootstraping for each number of clusters, and give the ARI and Jaccard
valfunc <- function(data, k, n){
    resval <- data.frame(matrix(nrow = n, ncol = 2))
    colnames(resval) <- c("ARI", "Jaccard")
    mod <- VarSelCluster(data, gvals = k, vbleSelec = FALSE)
    fun <- function(i){
        bsampN <- sample(nrow(dataWO),replace=TRUE) # take random sample from remaining data
        dataN <- rbind(data[bsampN, ], small_sample) # and add small_sample to it
        modN <- VarSelCluster(dataN, gvals = k, vbleSelec = FALSE)
        partN <- VarSelLCM::predict(mod, dataN, type = "partition")
        arival <- ARI(partN, modN@partitions@zMAP)
        jcval <- clusteval::cluster_similarity(
            partN,
            modN@partitions@zMAP,
            similarity = "jaccard")
        resval[i, 1] <<- arival
        resval[i, 2] <<- jcval
    }
    lapply(1:n, fun)
    return(colMeans(resval))
}

##assess the stability of 2, and 10 clusters (The solution for the sample data, will need to be changed to reflect a new dataset)


valModP2 <- valfunc(data, 2, 1000) # run it with 100
valModP10 <- valfunc(data, 10, 1000) # run it with 100
 
print(valModP2)           #Now you will see the ARI and Jaccard coefficient for each solution
print(valModP10)

# Visualize the final cluster solution----
## Discriminative power plot----
par(mar = c(4, 13, 2, 2))
barplot(
    modP2@criteria@discrim,  #here use modp of the solution from the stability assessment from above
    horiz = T,
    xlab="Discriminative power",
    ylab="",
    las=1,
    names.arg=c("labels")) #here, instead of c("labels") put the name of the comorbidity corresponding to each variable, in the order they are in the dataset (for example, c("Hypertension","Depression","Lung cancer","etc.") )

# Assign the latent class (cluster) to each subject ----

data_1 <- df%>%                        #First we create the dataframe with those patients without comorbidities, but with all the other variables...
    mutate(any_comorbidity=as.integer(if_any(starts_with("C"),~.==1)))%>% 
    filter(any_comorbidity==1)%>%                                                     
    mutate(across(starts_with("C"),~.+1))%>% #For the poLCA model to run, we need to avoid non-positive values, so we change sum 1 to every value
    dplyr::select(-any_comorbidity)

#The function below will create the LCA model based on the number of clusters identified previously .
lca_model <-  poLCA(cbind(C1,C2,C3,C4,C5,C6,C7,C8,C9) ~ 1,   #Here under cbind() write all the comorbidity variables
               maxiter=100000,             #As many iterations as you wish
               nclass=2,                   #Here goes the number of clusters we already identified
               nrep=1,
               data=data_1)

data_1 <- bind_cols(data_1,tibble(LCA=lca_model$predclass))  #this will give the latent class of each subject, added to the dataframe (the new variable will be added at the right end of the dataframe, named LCA).

data_0 <- df%>%                        #here, we create the dataframe with those patients without comorbidities...
    mutate(any_comorbidity=as.integer(if_any(starts_with("C"),~.==1)))%>% 
    filter(any_comorbidity==0)%>%
    mutate(LCA=0)%>%                   #... and create the LCA variable, with values 0 (from no comorbidity)
    dplyr::select(-any_comorbidity)
    
data_final <- bind_rows(data_1,data_0) #...and merge it with the dataframe with the latent classes

#Now you have a dataframe with the corresponding cluster for each subject and any variable you want to analyze.

#The end
